# Supplementary material for: Injectable In-Situ Forming Depot Based on PLGA and PLGA-PEG-PLGA for Sustained-Release of Risperidone: In Vitro Evaluation and Pharmacokinetics in Rabbits
Source: Pharmaceutics. 2023 Apr 13;15(4):1229. doi: 10.3390/pharmaceutics15041229 (PMC10143068; doi:10.3390/pharmaceutics15041229)
Supplement: Supplementary file 1 [file pharmaceutics-15-01229-s001.zip]

Archive with 1 entries (1 files):
- pharmaceutics-2231903-supplementary.pdf
